# Supplementary material for: Functional Diversity of Wintering Waterbird Enhanced by Restored Wetland in the Lakeshore of Chaohu Lake
Source: Ecol Evol. 2025 Jul 7;15(7):e71751. doi: 10.1002/ece3.71751 (PMC12236077; doi:10.1002/ece3.71751)
Supplement: Supplementary file 2 — Data S1. [file ECE3-15-e71751-s001.zip]

Archive with 2 entries (2 files):
- ECE3_71751_Figure.rar
- ECE3_71751_Data.rar
